# Supplementary material for: The IκB-protein BCL-3 controls Toll-like receptor-induced MAPK activity by promoting TPL-2 degradation in the nucleus
Source: Proc Natl Acad Sci U S A. 2019 Nov 26;116(51):25828–38. doi: 10.1073/pnas.1900408116 (PMC6926074; doi:10.1073/pnas.1900408116)
Supplement: Supplementary File [file pnas.1900408116.sd01.xlsx]

## Sheet: Sheet1
	Fold change
Gene	WT 0	WT 30mins	WT 60mins	Bcl3-/- 0	Bcl3-/- 30	Bcl3-/- 60
Adar	1	0.94	1	1.22	0.95	1.44
Bcl2l1	1	0.98	1.57	1.23	0.94	1.82
Bcl6	1	1.06	1.86	1.21	1.03	2.72
Bst2	1	0.93	0.81	1.45	0.61	1.57
C3	1	0.99	1.57	1.04	0.85	1.94
C3ar1	1	1.06	1.1	1.29	0.93	1.63
C5ar1	1	1.13	1.9	1.93	1.48	3.37
Casp1	1	0.98	1.03	1.35	0.73	1.43
Cav1	1	1.13	4.37	1.63	0.59	4.02
Ccl12	1	2.68	8.66	1.14	2.39	24.42
Ccl2	1	3.49	21.42	1.04	2.25	39.59
Ccl3	1	4.68	14.59	1.48	4.44	40.8
Ccl4	1	5.3	24.06	1.41	5.1	67.77
Ccl5	1	0.94	1.49	0.47	0.3	1.96
Ccl7	1	3.63	22.66	1.32	2.05	58.5
Ccl8	1	1.09	0.99	1.12	0.6	1.88
Ccr2	1	1.02	0.93	1.85	1.42	2.28
Ccrl2	1	5.29	19.43	1.37	4.94	40.01
Cd14	1	1.71	3.62	1.54	1.95	6.48
Cd180	1	0.97	0.92	1.23	0.68	1.17
Cd274	1	1.25	1.73	0.93	0.88	2.26
Cd28	1	1.08	0.95	1.44	1.04	1.76
Cd33	1	1.15	1.47	1.47	0.85	1.8
Cd36	1	1.04	1.14	1.69	1.26	1.81
Cd38	1	1	2.53	1.85	1.05	4.15
Cd40	1	1.59	20.33	1.91	1.49	27.8
Cd44	1	1.01	1.61	1.44	0.74	2.03
Cd47	1	0.94	1.04	1.59	1.02	1.72
Cd48	1	1.02	1.05	1.61	1.02	1.84
Cd69	1	5.73	12.39	1.97	5.03	17.01
Cd74	1	0.97	1.14	2.44	1.47	2.93
Cd80	1	1.26	2.02	1.32	0.78	3.47
Cd86	1	1.02	1.05	1.25	0.83	1.77
Cdc42	1	0.98	0.98	1.47	0.81	1.47
Cdkn1a	1	1.36	2.83	1.24	1.63	4.43
Cdkn1b	1	1.03	0.84	1.33	1.11	1.1
Cebpa	1	0.92	0.69	1.68	1.08	1.32
Cebpb	1	1.88	2.66	1.77	1.88	7.37
Chuk	1	0.81	1.06	1.09	0.85	1.49
Ciita	1	1.18	1.13	2.58	1.67	2.18
Clec4e	1	2.16	12.71	1.77	3.22	22.57
Cmklr1	1	0.95	0.91	1.71	1.16	1.69
Crlf2	1	0.97	0.92	1.48	0.81	1.86
Csf1	1	1.23	5.88	0.92	0.84	6.81
Csf2ra	1	1.01	1.13	1.98	1.04	1.91
Csf3r	1	1.07	1.17	1.54	1.01	1.68
Cxcl1	1	177.91	714.38	1.31	254.9	1747.44
Cxcl10	1	6.92	73.91	3.84	10.09	166.09
Cxcl11	1	3.03	31.1	2.04	1.77	41.38
Cxcl16	1	1.03	1.34	1.25	0.96	2.19
Cxcl2	1	120.64	384.16	2.71	183.85	1064.44
Cxcl3	1	1.73	47.95	1.75	4.55	130.78
Cxcl9	1	1.12	1.7	0.47	0.41	3.18
Ddx58	1	1.04	1	1.22	0.72	1.36
Dgkz	1	1.01	0.9	1.42	0.93	1.42
Ebi3	1	0.98	1.51	1.45	0.94	2.48
Egr1	1	104.5	71.79	1.34	152.61	184.3
Egr2	1	6.14	19.77	1.3	7.78	26.09
Eif2ak2	1	0.98	1.07	1.42	0.94	1.8
Elk1	1	1.23	1.35	1.14	1.17	2.45
Fas	1	0.91	2.75	0.94	1.12	5.42
Fos	1	11.08	3.73	1.04	11.38	5.43
Foxp1	1	1.05	1.14	1.27	1.28	1.83
Fpr1	1	1.03	2.23	1.04	0.96	2.92
H2-K1	1	0.87	0.99	1.7	1	1.89
H2-M3	1	0.98	1.07	1.78	0.88	3.01
H2-Q4	1	1.08	1.3	1.57	0.93	2.34
H2-Q6	1	0.93	1.82	1.21	1	2.19
H2-Q7	1	1.25	1.93	2.49	1.33	6.3
H2-T10	1	1.07	0.81	1.44	1.48	1.52
Hdac9	1	1.24	1.14	1.75	0.38	1.48
Hif1a	1	0.98	1.45	1.17	0.93	2.55
Icam1	1	2.33	11.54	1.39	2.23	17.39
Id2	1	1.79	2.49	1.35	1.4	4.59
Ifi204	1	1.02	1.16	1.35	0.99	3.25
Ifi27	1	0.91	0.92	2.38	1.24	3.62
Ifi35	1	0.96	0.84	1.52	0.72	1.74
Ifi44	1	0.88	0.93	1.08	0.62	1.02
Ifih1	1	0.93	1.31	1.79	0.97	3.23
Ifit1	1	0.94	2.2	1.33	0.99	4.08
Ifit2	1	0.92	1.04	1.28	0.97	1.79
Ifit3	1	0.9	0.89	1.19	0.75	1.2
Ifitm1	1	0.87	1.06	1.31	0.83	1.71
Ifitm2	1	0.87	0.79	1.46	0.75	1.29
Ifitm3	1	0.89	0.95	1.64	1.01	1.75
Ifnar1	1	1.14	1.49	1.5	1.29	2.15
Ifnar2	1	0.98	1.1	1.76	1.05	2.19
Ifnb1	1	5.45	351.08	3.06	7.95	969.77
Ifngr1	1	1.13	1.76	1.67	1.25	3.07
Ifngr2	1	0.99	1.16	1.36	1.01	1.68
Igf1	1	0.9	1.12	1.71	0.97	1.86
Igsf6	1	1.08	1.86	1.44	1.13	3.47
Ikbkb	1	1.1	1.19	1.76	1.27	2.11
Il10	1	7.36	14.94	1.84	12.73	20.43
Il10ra	1	1.34	1.49	1.17	1.13	1.98
Il12b	1	0.5	35.58	1.67	0.48	93.57
Il13ra1	1	0.97	1.03	1.15	0.88	1.59
Il15	1	1.11	1.2	2.04	0.9	3.67
Il17ra	1	1.11	2.18	1.16	0.6	1.89
Il18	1	1.02	1.12	1.44	1.08	2.47
Il1a	1	2.86	55.1	1.23	3.92	96.2
Il1b	1	31.79	240.87	1.5	50.64	609.89
Il1rn	1	1.04	2.2	1.1	0.76	2.51
Il27	1	2.01	20.73	1.15	3.98	64.33
Il27ra	1	0.81	0.9	2.04	5.3	1.72
Il2rg	1	1.08	1.26	1.07	0.68	1.5
Il6	1	2.06	92.37	3.68	5.3	202.75
Inhba	1	1.48	9.32	4.08	0.59	13.22
Irak1	1	1.04	1.09	1.54	1.15	1.31
Irak2	1	1.17	2.61	1.48	1.01	3.98
Irak4	1	1.1	1	1.38	0.84	1.26
Irf1	1	5.24	9.52	1.36	5.79	11.83
Irf2	1	1.07	1.12	1.37	1.06	1.64
Irf5	1	1	1.28	1.28	1.02	1.86
Irf7	1	0.97	0.85	0.9	0.53	0.91
Irf8	1	1.03	0.94	1.58	1.19	1.61
Irf9	1	1.05	1.1	1.38	0.83	1.46
Irgm1	1	0.98	0.92	1.43	0.8	1.21
Irgm2	1	1.05	1.02	1.45	1.05	1.51
Isg15	1	0.92	1.92	1.35	0.88	3.86
Itch	1	1.04	1.04	1.41	1.02	1.72
Jak1	1	1.02	1.21	1.46	1.16	2.03
Jak2	1	1.01	2.14	1.52	1.16	3.93
Jun	1	2.21	1.47	1.35	2.14	1.89
Ly86	1	0.98	0.9	1.77	1.18	2.02
Ly96	1	1.01	0.92	1.82	0.79	2.05
Lyn	1	1.02	1.22	1.25	0.94	1.71
Lyz2	1	0.83	0.87	2	1.17	2.1
Maf	1	0.94	0.87	1.32	0.95	1.49
Mif	1	0.79	0.72	1.81	0.88	1.78
Mx1	1	0.84	0.65	1.69	0.94	1.44
Mx2	1	1.11	1.64	1.02	1.12	2.59
Myd88	1	1.15	1.45	1.01	0.87	1.95
Nck1	1	1.24	3.15	1.61	1.08	4.34
Nfkb1	1	0.91	1.67	1.24	0.97	2.85
Nfkb2	1	1.58	3.65	1.4	2.12	7.68
Nfkbia	1	11.82	19.69	1.76	16.11	42.21
Nod1	1	1.23	1.47	2.32	1.75	5.55
Nod2	1	1.27	9.34	1.75	0.51	16.17
Nos2	1	1.72	3.58	3.06	0.88	6.9
Notch1	1	1	1.46	2.21	1.13	2.2
Nr2c2	1	0.72	0.7	1.58	0.66	1.38
Nr3c1	1	0.92	1.25	1.18	1.2	2.24
Nr4a1	1	19.91	24.65	2.21	31.39	62.89
Oas2	1	1	0.99	1.38	0.77	1.58
Osm	1	2.77	2.77	0.61	2.76	1.66
Peli1	1	1.22	3.75	1.5	1.46	6.83
Pml	1	0.98	0.89	1.53	0.94	1.34
Pou2f2	1	0.99	0.87	1.02	0.77	1.08
Psme2	1	0.92	0.92	1.69	0.85	1.96
Ptgs2	1	39.09	268.14	2.72	28.28	331.02
Ptprc	1	0.98	1.18	1.48	1	1.85
Rel	1	1.43	7.78	1.12	1.73	13.25
Rela	1	1.09	2.1	1.86	1.15	3.41
Relb	1	1.07	2.56	1.64	0.87	6.96
Ripk2	1	1.22	11.1	2.51	1.21	18.02
S1pr1	1	1.26	1.53	1.57	1.44	2.58
Socs1	1	1.08	2.76	1.02	0.88	4.88
Socs3	1	40.27	90.34	1.19	38.77	125.81
Socs5	1	1.12	1.62	1.28	0.92	2.35
Spp1	1	0.96	1.16	1.68	1.18	2.16
Stat2	1	0.88	0.62	1.3	0.67	0.77
Stat3	1	0.97	1.22	1.08	0.77	1.27
Stat5a	1	1.2	1.28	1.91	1.13	1.53
Syk	1	0.94	1.27	1.51	0.86	1.94
Tap1	1	0.98	0.85	1.54	0.74	1.56
Tapbp	1	0.96	0.96	1.71	0.93	1.76
Tbk1	1	1.05	1.25	1.41	1.05	2.12
Thbs1	1	1.07	1.35	1.22	1.39	2.13
Ticam1	1	0.94	1.55	1.18	0.7	2.18
Ticam2	1	0.93	1.08	1.52	1.31	1.89
Tirap	1	0.76	0.6	1.3	0.91	0.99
Tlr1	1	1.17	1.83	1.44	1.16	2.62
Tlr2	1	2.38	7.78	1.41	3.01	12.65
Tlr6	1	1.24	1.24	1.11	0.62	1.95
Tlr7	1	0.97	1.08	1.37	0.96	1.8
Tlr8	1	1.07	0.98	1.33	1.18	1.61
Tnf	1	60.27	154.86	1.2	64.22	248.8
Tnfrsf14	1	0.98	0.99	1.31	0.88	1.52
Tnfrsf1a	1	0.94	1.04	1.53	1.02	2.68
Tnfrsf4	1	0.76	0.42	2.3	0.66	0.65
Tnfsf10	1	0.8	0.38	0.72	0.78	0.91
Tnfsf4	1	1.28	11.17	0.49	0.42	15.31
Traf3	1	0.96	1.82	1.61	1.4	2.38
Traf6	1	1.31	2.09	1.49	1.39	3.05
Trp53	1	1.04	1.02	1.25	0.87	1.37
Tyk2	1	0.88	0.9	1.22	0.93	1.35
Vcam1	1	2.12	61.42	3.06	7.95	98.27
Vegfa	1	1.8	1.68	2.33	2.46	4.9
